# Supplementary material for: Background matching in the brown shrimp Crangon crangon: adaptive camouflage and behavioural-plasticity
Source: Sci Rep. 2018 Feb 19;8:3292. doi: 10.1038/s41598-018-21412-y (PMC5818513; doi:10.1038/s41598-018-21412-y)
Supplement: Supplementary file 2 — Supplementary Dataset [file 41598_2018_21412_MOESM2_ESM.xlsx]

## Sheet: Metadata
Supplementary data
This file contains data related to behavioural experiments presented in:
Background matching in the brown shrimp Crangon crangon: adaptive camouflage and behavioural-plasticity
Andjin Siegenthaler1, Alexander Mastin1, Clément Dufaut1, Debapriya Mondal1, Chiara Benvenuto1
1 University of Salford, UK
Index:
Sheet 2	Data biorhythm experiment
Sheet 3	Data repeated background changes experiment
Sheet 4	Data sediment vs. beaker colour experiment
Sheet 5	Data burying inhibition experiment
Sheet 6	Data long term adaptation experiment

## Sheet: Biorhythm
Data Biorhythm experiment
CTR = Control light treatment; REV = Reversed light treatment; BL = Black background; WH = White background
Measurements were taken from 9 am to 9 am on the next day
Shrimp id	Treatment	Sediment	PiC	Time	Day-Night cycle	Light
M1.200	CTR	BL	0.97959	3am	1	No
M1.200	CTR	BL	0.96314	6am	1	No
M1.200	CTR	BL	0.93567	9am	1	Yes
M1.200	CTR	BL	0.65899	9am2	1	Yes
M1.200	CTR	BL	0.90053	12am	1	Yes
M1.200	CTR	BL	0.62859	3pm	1	Yes
M1.200	CTR	BL	0.98834	6pm	1	Yes
M1.200	CTR	BL	0.96675	9pm	1	No
M1.200	CTR	BL	0.99558	12pm	1	No
M1.201	CTR	WH	0.75673	3am	1	No
M1.201	CTR	WH	0.75872	6am	1	No
M1.201	CTR	WH	0.33825	9am	1	Yes
M1.201	CTR	WH	0.129	9am2	1	Yes
M1.201	CTR	WH	0.13745	12am	1	Yes
M1.201	CTR	WH	0.13458	3pm	1	Yes
M1.201	CTR	WH	0.134	6pm	1	Yes
M1.201	CTR	WH	0.72565	9pm	1	No
M1.201	CTR	WH	0.68208	12pm	1	No
M1.202	CTR	BL	0.9512	3am	1	No
M1.202	CTR	BL	0.88086	6am	1	No
M1.202	CTR	BL	0.89414	9am	1	Yes
M1.202	CTR	BL	0.87363	9am2	1	Yes
M1.202	CTR	BL	0.70346	12am	1	Yes
M1.202	CTR	BL	0.56384	3pm	1	Yes
M1.202	CTR	BL	0.8178	6pm	1	Yes
M1.202	CTR	BL	0.9248	9pm	1	No
M1.202	CTR	BL	0.94878	12pm	1	No
M1.203	CTR	WH	0.25749	3am	1	No
M1.203	CTR	WH	0.22935	6am	1	No
M1.203	CTR	WH	0.2351	9am	1	Yes
M1.203	CTR	WH	0.208	9am2	1	Yes
M1.203	CTR	WH	0.20649	12am	1	Yes
M1.203	CTR	WH	0.18944	3pm	1	Yes
M1.203	CTR	WH	0.22774	6pm	1	Yes
M1.203	CTR	WH	0.51993	9pm	1	No
M1.203	CTR	WH	0.42223	12pm	1	No
M1.204	CTR	BL	0.87232	3am	1	No
M1.204	CTR	BL	0.59111	6am	1	No
M1.204	CTR	BL	0.4955	9am	1	Yes
M1.204	CTR	BL	0.51913	9am2	1	Yes
M1.204	CTR	BL	0.60462	12am	1	Yes
M1.204	CTR	BL	0.60374	3pm	1	Yes
M1.204	CTR	BL	0.59038	6pm	1	Yes
M1.204	CTR	BL	0.65796	9pm	1	No
M1.204	CTR	BL	0.9104	12pm	1	No
M1.205	CTR	WH	0.83086	3am	1	No
M1.205	CTR	WH	0.30037	6am	1	No
M1.205	CTR	WH	0.13698	9am	1	Yes
M1.205	CTR	WH	0.16513	9am2	1	Yes
M1.205	CTR	WH	0.16051	12am	1	Yes
M1.205	CTR	WH	0.23843	3pm	1	Yes
M1.205	CTR	WH	0.14755	6pm	1	Yes
M1.205	CTR	WH	0.8525	9pm	1	No
M1.205	CTR	WH	0.8139	12pm	1	No
M1.206	CTR	BL	0.96522	3am	1	No
M1.206	CTR	BL	0.7282	6am	1	No
M1.206	CTR	BL	0.36281	9am	1	Yes
M1.206	CTR	BL	0.29566	9am2	1	Yes
M1.206	CTR	BL	0.37884	12am	1	Yes
M1.206	CTR	BL	0.32823	3pm	1	Yes
M1.206	CTR	BL	0.26395	6pm	1	Yes
M1.206	CTR	BL	0.65994	9pm	1	No
M1.206	CTR	BL	0.94285	12pm	1	No
M1.207	CTR	WH	0.99937	3am	1	No
M1.207	CTR	WH	0.98832	6am	1	No
M1.207	CTR	WH	0.97864	9am	1	Yes
M1.207	CTR	WH	0.97786	9am2	1	Yes
M1.207	CTR	WH	0.20503	12am	1	Yes
M1.207	CTR	WH	0.39597	3pm	1	Yes
M1.207	CTR	WH	0.70242	6pm	1	Yes
M1.207	CTR	WH	0.95817	9pm	1	No
M1.207	CTR	WH	0.99304	12pm	1	No
M1.208	CTR	BL	0.62705	3am	1	No
M1.208	CTR	BL	0.78493	6am	1	No
M1.208	CTR	BL	0.81414	9am	1	Yes
M1.208	CTR	BL	0.6508	9am2	1	Yes
M1.208	CTR	BL	0.46191	12am	1	Yes
M1.208	CTR	BL	0.67627	3pm	1	Yes
M1.208	CTR	BL	0.69933	6pm	1	Yes
M1.208	CTR	BL	0.83594	9pm	1	No
M1.208	CTR	BL	0.80879	12pm	1	No
M1.209	CTR	WH	0.13602	3am	1	No
M1.209	CTR	WH	0.24633	6am	1	No
M1.209	CTR	WH	0.12642	9am	1	Yes
M1.209	CTR	WH	0.16445	9am2	1	Yes
M1.209	CTR	WH	0.17345	12am	1	Yes
M1.209	CTR	WH	0.13524	3pm	1	Yes
M1.209	CTR	WH	0.13229	6pm	1	Yes
M1.209	CTR	WH	0.35839	9pm	1	No
M1.209	CTR	WH	0.14513	12pm	1	No
M1.210	CTR	BL	0.97629	3am	1	No
M1.210	CTR	BL	0.82951	6am	1	No
M1.210	CTR	BL	0.86632	9am	1	Yes
M1.210	CTR	BL	0.59573	9am2	1	Yes
M1.210	CTR	BL	0.88025	12am	1	Yes
M1.210	CTR	BL	0.63989	3pm	1	Yes
M1.210	CTR	BL	0.73249	6pm	1	Yes
M1.210	CTR	BL	0.98144	9pm	1	No
M1.210	CTR	BL	0.89083	12pm	1	No
M1.211	CTR	WH	0.84799	3am	1	No
M1.211	CTR	WH	0.47002	9am	1	Yes
M1.211	CTR	WH	0.30157	12am	1	Yes
M1.211	CTR	WH	0.53489	3pm	1	Yes
M1.211	CTR	WH	0.31393	6pm	1	Yes
M1.211	CTR	WH	0.56386	9pm	1	No
M1.211	CTR	WH	0.60976	12pm	1	No
M1.212	CTR	BL	0.84612	3am	1	No
M1.212	CTR	BL	0.70478	6am	1	No
M1.212	CTR	BL	0.89372	9am	1	Yes
M1.212	CTR	BL	0.55795	9am2	1	Yes
M1.212	CTR	BL	0.82931	12am	1	Yes
M1.212	CTR	BL	0.85357	3pm	1	Yes
M1.212	CTR	BL	0.99085	6pm	1	Yes
M1.212	CTR	BL	0.93454	9pm	1	No
M1.212	CTR	BL	0.87406	12pm	1	No
M1.213	CTR	WH	0.76831	3am	1	No
M1.213	CTR	WH	0.71842	6am	1	No
M1.213	CTR	WH	0.20257	9am	1	Yes
M1.213	CTR	WH	0.17464	9am2	1	Yes
M1.213	CTR	WH	0.19801	12am	1	Yes
M1.213	CTR	WH	0.24632	3pm	1	Yes
M1.213	CTR	WH	0.17517	6pm	1	Yes
M1.213	CTR	WH	0.64811	9pm	1	No
M1.213	CTR	WH	0.89092	12pm	1	No
M1.214	CTR	BL	0.83129	3am	1	No
M1.214	CTR	BL	0.8176	6am	1	No
M1.214	CTR	BL	0.73085	9am	1	Yes
M1.214	CTR	BL	0.51373	9am2	1	Yes
M1.214	CTR	BL	0.6179	12am	1	Yes
M1.214	CTR	BL	0.64435	3pm	1	Yes
M1.214	CTR	BL	0.62901	6pm	1	Yes
M1.214	CTR	BL	0.83223	9pm	1	No
M1.214	CTR	BL	0.91537	12pm	1	No
M1.215	CTR	WH	0.7746	3am	1	No
M1.215	CTR	WH	0.78862	6am	1	No
M1.215	CTR	WH	0.23594	9am	1	Yes
M1.215	CTR	WH	0.68641	9am2	1	Yes
M1.215	CTR	WH	0.23447	12am	1	Yes
M1.215	CTR	WH	0.25122	3pm	1	Yes
M1.215	CTR	WH	0.22831	6pm	1	Yes
M1.215	CTR	WH	0.15239	9pm	1	No
M1.215	CTR	WH	0.17223	12pm	1	No
M1.216	CTR	BL	0.66053	3am	1	No
M1.216	CTR	BL	0.26075	6am	1	No
M1.216	CTR	BL	0.27982	9am	1	Yes
M1.216	CTR	BL	0.16937	9am2	1	Yes
M1.216	CTR	BL	0.25198	12am	1	Yes
M1.216	CTR	BL	0.25135	3pm	1	Yes
M1.216	CTR	BL	0.204	6pm	1	Yes
M1.216	CTR	BL	0.33234	9pm	1	No
M1.216	CTR	BL	0.95139	12pm	1	No
M1.217	CTR	WH	0.64948	3am	1	No
M1.217	CTR	WH	0.39142	6am	1	No
M1.217	CTR	WH	0.19159	9am	1	Yes
M1.217	CTR	WH	0.32039	9am2	1	Yes
M1.217	CTR	WH	0.19977	12am	1	Yes
M1.217	CTR	WH	0.26048	3pm	1	Yes
M1.217	CTR	WH	0.30347	6pm	1	Yes
M1.217	CTR	WH	0.35877	9pm	1	No
M1.217	CTR	WH	0.25095	12pm	1	No
M1.218	CTR	BL	0.77237	3am	1	No
M1.218	CTR	BL	0.64748	6am	1	No
M1.218	CTR	BL	0.44609	9am	1	Yes
M1.218	CTR	BL	0.41302	9am2	1	Yes
M1.218	CTR	BL	0.59982	12am	1	Yes
M1.218	CTR	BL	0.44908	3pm	1	Yes
M1.218	CTR	BL	0.57234	6pm	1	Yes
M1.218	CTR	BL	0.69474	9pm	1	No
M1.218	CTR	BL	0.68862	12pm	1	No
M1.219	CTR	WH	0.94443	3am	1	No
M1.219	CTR	WH	0.84168	6am	1	No
M1.219	CTR	WH	0.15396	9am	1	Yes
M1.219	CTR	WH	0.32176	9am2	1	Yes
M1.219	CTR	WH	0.21511	12am	1	Yes
M1.219	CTR	WH	0.61716	3pm	1	Yes
M1.219	CTR	WH	0.72121	6pm	1	Yes
M1.219	CTR	WH	0.908	9pm	1	No
M1.219	CTR	WH	0.95158	12pm	1	No
M1.220	REV	BL	0.36735	3am	1	Yes
M1.220	REV	BL	0.3756	6am	1	Yes
M1.220	REV	BL	0.43458	9am	1	No
M1.220	REV	BL	0.31232	9am2	1	No
M1.220	REV	BL	0.50187	12am	1	No
M1.220	REV	BL	0.50078	3pm	1	No
M1.220	REV	BL	0.43454	6pm	1	No
M1.220	REV	BL	0.40032	9pm	1	Yes
M1.220	REV	BL	0.34223	12pm	1	Yes
M1.221	REV	WH	0.58827	3am	1	Yes
M1.221	REV	WH	0.50839	6am	1	Yes
M1.221	REV	WH	0.53525	9am	1	No
M1.221	REV	WH	0.53619	9am2	1	No
M1.221	REV	WH	0.36647	12am	1	No
M1.221	REV	WH	0.32531	3pm	1	No
M1.221	REV	WH	0.49426	6pm	1	No
M1.221	REV	WH	0.46949	9pm	1	Yes
M1.221	REV	WH	0.5597	12pm	1	Yes
M1.222	REV	BL	0.59031	3am	1	Yes
M1.222	REV	BL	0.56283	6am	1	Yes
M1.222	REV	BL	0.97824	9am	1	No
M1.222	REV	BL	0.93845	9am2	1	No
M1.222	REV	BL	0.9571	12am	1	No
M1.222	REV	BL	0.84012	3pm	1	No
M1.222	REV	BL	0.87122	6pm	1	No
M1.222	REV	BL	0.75314	9pm	1	Yes
M1.222	REV	BL	0.54859	12pm	1	Yes
M1.223	REV	WH	0.9305	3am	1	Yes
M1.223	REV	WH	0.90805	6am	1	Yes
M1.223	REV	WH	0.95259	9am	1	No
M1.223	REV	WH	0.93376	9am2	1	No
M1.223	REV	WH	0.95625	12am	1	No
M1.223	REV	WH	0.95061	3pm	1	No
M1.223	REV	WH	0.93734	6pm	1	No
M1.223	REV	WH	0.97431	9pm	1	Yes
M1.223	REV	WH	0.8656	12pm	1	Yes
M1.224	REV	BL	0.8849	3am	1	Yes
M1.224	REV	BL	0.70288	6am	1	Yes
M1.224	REV	BL	0.93073	9am	1	No
M1.224	REV	BL	0.89979	9am2	1	No
M1.224	REV	BL	0.64643	12am	1	No
M1.224	REV	BL	0.54419	3pm	1	No
M1.224	REV	BL	0.90445	6pm	1	No
M1.224	REV	BL	0.95059	9pm	1	Yes
M1.224	REV	BL	0.95956	12pm	1	Yes
M1.225	REV	WH	0.28024	3am	1	Yes
M1.225	REV	WH	0.25971	6am	1	Yes
M1.225	REV	WH	0.45775	9am	1	No
M1.225	REV	WH	0.36438	9am2	1	No
M1.225	REV	WH	0.90838	12am	1	No
M1.225	REV	WH	0.34656	3pm	1	No
M1.225	REV	WH	0.88343	6pm	1	No
M1.225	REV	WH	0.60056	9pm	1	Yes
M1.225	REV	WH	0.26532	12pm	1	Yes
M1.226	REV	BL	0.84991	3am	1	Yes
M1.226	REV	BL	0.73647	6am	1	Yes
M1.226	REV	BL	0.95962	9am	1	No
M1.226	REV	BL	0.66525	9am2	1	No
M1.226	REV	BL	0.96208	12am	1	No
M1.226	REV	BL	0.88829	3pm	1	No
M1.226	REV	BL	0.92421	6pm	1	No
M1.226	REV	BL	0.94817	9pm	1	Yes
M1.226	REV	BL	0.95581	12pm	1	Yes
M1.227	REV	WH	0.43075	3am	1	Yes
M1.227	REV	WH	0.50295	6am	1	Yes
M1.227	REV	WH	0.96783	9am	1	No
M1.227	REV	WH	0.59598	9am2	1	No
M1.227	REV	WH	0.64079	12am	1	No
M1.227	REV	WH	0.95021	3pm	1	No
M1.227	REV	WH	0.82838	6pm	1	No
M1.227	REV	WH	0.96871	9pm	1	Yes
M1.227	REV	WH	0.24329	12pm	1	Yes
M1.228	REV	BL	0.75539	3am	1	Yes
M1.228	REV	BL	0.7071	6am	1	Yes
M1.228	REV	BL	0.90828	9am	1	No
M1.228	REV	BL	0.86082	9am2	1	No
M1.228	REV	BL	0.96101	12am	1	No
M1.228	REV	BL	0.9431	3pm	1	No
M1.228	REV	BL	0.95045	6pm	1	No
M1.228	REV	BL	0.97344	9pm	1	Yes
M1.228	REV	BL	0.36552	12pm	1	Yes
M1.229	REV	WH	0.92595	3am	1	Yes
M1.229	REV	WH	0.22839	6am	1	Yes
M1.229	REV	WH	0.65641	9am	1	No
M1.229	REV	WH	0.84344	9am2	1	No
M1.229	REV	WH	0.61516	12am	1	No
M1.229	REV	WH	0.8143	3pm	1	No
M1.229	REV	WH	0.86066	6pm	1	No
M1.229	REV	WH	0.55595	9pm	1	Yes
M1.229	REV	WH	0.27841	12pm	1	Yes
M1.230	REV	BL	0.56401	3am	1	Yes
M1.230	REV	BL	0.73232	6am	1	Yes
M1.230	REV	BL	0.89753	9am	1	No
M1.230	REV	BL	0.88908	9am2	1	No
M1.230	REV	BL	0.95127	12am	1	No
M1.230	REV	BL	0.97687	3pm	1	No
M1.230	REV	BL	0.87339	6pm	1	No
M1.230	REV	BL	0.58152	9pm	1	Yes
M1.230	REV	BL	0.93974	12pm	1	Yes
M1.231	REV	WH	0.09654	3am	1	Yes
M1.231	REV	WH	0.36425	6am	1	Yes
M1.231	REV	WH	0.43136	9am	1	No
M1.231	REV	WH	0.7553	9am2	1	No
M1.231	REV	WH	0.33615	12am	1	No
M1.231	REV	WH	0.52249	3pm	1	No
M1.231	REV	WH	0.9886	6pm	1	No
M1.231	REV	WH	0.61257	9pm	1	Yes
M1.231	REV	WH	0.1809	12pm	1	Yes
M1.232	REV	BL	0.71747	3am	1	Yes
M1.232	REV	BL	0.39726	6am	1	Yes
M1.232	REV	BL	0.92137	9am	1	No
M1.232	REV	BL	0.92573	9am2	1	No
M1.232	REV	BL	0.98754	12am	1	No
M1.232	REV	BL	0.9694	3pm	1	No
M1.232	REV	BL	0.88846	6pm	1	No
M1.232	REV	BL	0.66554	9pm	1	Yes
M1.232	REV	BL	0.97353	12pm	1	Yes
M1.233	REV	WH	0.69687	9am	1	No
M1.233	REV	WH	0.9959	12am	1	No
M1.233	REV	WH	0.85506	3pm	1	No
M1.234	REV	BL	0.71465	3am	1	Yes
M1.234	REV	BL	0.84072	6am	1	Yes
M1.234	REV	BL	0.96989	9am	1	No
M1.234	REV	BL	0.9121	9am2	1	No
M1.234	REV	BL	0.97961	12am	1	No
M1.234	REV	BL	0.95638	3pm	1	No
M1.234	REV	BL	0.92844	6pm	1	No
M1.234	REV	BL	0.98731	9pm	1	Yes
M1.234	REV	BL	0.95099	12pm	1	Yes
M1.235	REV	WH	0.51627	3am	1	Yes
M1.235	REV	WH	0.3903	6am	1	Yes
M1.235	REV	WH	0.61297	9am	1	No
M1.235	REV	WH	0.72701	9am2	1	No
M1.235	REV	WH	0.57165	12am	1	No
M1.235	REV	WH	0.56813	3pm	1	No
M1.235	REV	WH	0.7791	6pm	1	No
M1.235	REV	WH	0.46206	9pm	1	Yes
M1.235	REV	WH	0.38309	12pm	1	Yes
M1.236	REV	BL	0.93683	3am	1	Yes
M1.236	REV	BL	0.96539	6am	1	Yes
M1.236	REV	BL	0.67488	9am	1	No
M1.236	REV	BL	0.88697	9am2	1	No
M1.236	REV	BL	0.85012	12am	1	No
M1.236	REV	BL	0.94573	3pm	1	No
M1.236	REV	BL	0.91846	6pm	1	No
M1.236	REV	BL	0.98655	9pm	1	Yes
M1.236	REV	BL	0.97978	12pm	1	Yes
M1.237	REV	WH	0.58667	3am	1	Yes
M1.237	REV	WH	0.54361	6am	1	Yes
M1.237	REV	WH	0.90857	9am	1	No
M1.237	REV	WH	0.85705	9am2	1	No
M1.237	REV	WH	0.69866	12am	1	No
M1.237	REV	WH	0.89418	3pm	1	No
M1.237	REV	WH	0.71669	6pm	1	No
M1.237	REV	WH	0.54166	9pm	1	Yes
M1.237	REV	WH	0.91941	12pm	1	Yes
M1.238	REV	BL	0.66186	3am	1	Yes
M1.238	REV	BL	0.65691	6am	1	Yes
M1.238	REV	BL	0.93751	9am	1	No
M1.238	REV	BL	0.87077	9am2	1	No
M1.238	REV	BL	0.93799	12am	1	No
M1.238	REV	BL	0.93666	3pm	1	No
M1.238	REV	BL	0.76204	6pm	1	No
M1.238	REV	BL	0.62737	9pm	1	Yes
M1.238	REV	BL	0.77153	12pm	1	Yes
M1.239	REV	WH	0.39508	3am	1	Yes
M1.239	REV	WH	0.24228	6am	1	Yes
M1.239	REV	WH	0.41787	9am	1	No
M1.239	REV	WH	0.50497	9am2	1	No
M1.239	REV	WH	0.5562	12am	1	No
M1.239	REV	WH	0.65291	3pm	1	No
M1.239	REV	WH	0.5352	6pm	1	No
M1.239	REV	WH	0.33775	9pm	1	Yes
M1.239	REV	WH	0.2953	12pm	1	Yes
M1.240	REV	WH	0.14961	3am	1	Yes
M1.240	REV	WH	0.16632	6am	1	Yes
M1.240	REV	WH	0.21146	9am2	1	No
M1.240	REV	WH	0.53038	6pm	1	No
M1.240	REV	WH	0.18978	9pm	1	Yes
M1.240	REV	WH	0.16592	12pm	1	Yes
M1.241	CTR	WH	0.67795	6am	1	No
M1.241	CTR	WH	0.20029	9am2	1	Yes
M1.242	CTR	BL	0.966	3am	2	No
M1.242	CTR	BL	0.943	6am	2	No
M1.242	CTR	BL	0.949	9am	2	Yes
M1.242	CTR	BL	0.892	9am2	2	Yes
M1.242	CTR	BL	0.972	12am	2	Yes
M1.242	CTR	BL	0.752	3pm	2	Yes
M1.242	CTR	BL	0.705	6pm	2	Yes
M1.242	CTR	BL	0.94	9pm	2	No
M1.242	CTR	BL	0.974	12pm	2	No
M1.243	CTR	WH	0.276	3am	2	No
M1.243	CTR	WH	0.236	6am	2	No
M1.243	CTR	WH	0.747	9am	2	Yes
M1.243	CTR	WH	0.303	9am2	2	Yes
M1.243	CTR	WH	0.12	12am	2	Yes
M1.243	CTR	WH	0.215	3pm	2	Yes
M1.243	CTR	WH	0.19	6pm	2	Yes
M1.243	CTR	WH	0.197	9pm	2	No
M1.243	CTR	WH	0.589	12pm	2	No
M1.244	CTR	BL	0.783	3am	2	No
M1.244	CTR	BL	0.783	6am	2	No
M1.244	CTR	BL	0.53	9am	2	Yes
M1.244	CTR	BL	0.773	9am2	2	Yes
M1.244	CTR	BL	0.509	12am	2	Yes
M1.244	CTR	BL	0.91	3pm	2	Yes
M1.244	CTR	BL	0.504	6pm	2	Yes
M1.244	CTR	BL	0.672	9pm	2	No
M1.244	CTR	BL	0.789	12pm	2	No
M1.245	CTR	WH	0.829	3am	2	No
M1.245	CTR	WH	0.657	6am	2	No
M1.245	CTR	WH	0.276	9am	2	Yes
M1.245	CTR	WH	0.347	9am2	2	Yes
M1.245	CTR	WH	0.579	12am	2	Yes
M1.245	CTR	WH	0.291	3pm	2	Yes
M1.245	CTR	WH	0.417	6pm	2	Yes
M1.245	CTR	WH	0.574	9pm	2	No
M1.245	CTR	WH	0.782	12pm	2	No
M1.246	CTR	BL	0.653	3am	2	No
M1.246	CTR	BL	0.683	6am	2	No
M1.246	CTR	BL	0.791	9am	2	Yes
M1.246	CTR	BL	0.471	9am2	2	Yes
M1.246	CTR	BL	0.822	12am	2	Yes
M1.246	CTR	BL	0.826	3pm	2	Yes
M1.246	CTR	BL	0.76	6pm	2	Yes
M1.246	CTR	BL	0.531	9pm	2	No
M1.246	CTR	BL	0.744	12pm	2	No
M1.247	CTR	WH	0.957	3am	2	No
M1.247	CTR	WH	0.941	6am	2	No
M1.247	CTR	WH	0.963	9am	2	Yes
M1.247	CTR	WH	0.521	9am2	2	Yes
M1.247	CTR	WH	0.939	12am	2	Yes
M1.247	CTR	WH	0.927	3pm	2	Yes
M1.247	CTR	WH	0.948	6pm	2	Yes
M1.247	CTR	WH	0.972	9pm	2	No
M1.247	CTR	WH	0.84	12pm	2	No
M1.248	CTR	BL	0.964	3am	2	No
M1.248	CTR	BL	0.961	6am	2	No
M1.248	CTR	BL	0.993	9am	2	Yes
M1.248	CTR	BL	0.909	9am2	2	Yes
M1.248	CTR	BL	0.953	12am	2	Yes
M1.248	CTR	BL	0.971	3pm	2	Yes
M1.248	CTR	BL	0.777	6pm	2	Yes
M1.248	CTR	BL	0.967	9pm	2	No
M1.248	CTR	BL	0.979	12pm	2	No
M1.249	CTR	WH	0.529	3am	2	No
M1.249	CTR	WH	0.536	6am	2	No
M1.249	CTR	WH	0.397	9am	2	Yes
M1.249	CTR	WH	0.242	9am2	2	Yes
M1.249	CTR	WH	0.867	12am	2	Yes
M1.249	CTR	WH	0.464	3pm	2	Yes
M1.249	CTR	WH	0.4	6pm	2	Yes
M1.249	CTR	WH	0.723	9pm	2	No
M1.249	CTR	WH	0.661	12pm	2	No
M1.250	CTR	BL	0.938	3am	2	No
M1.250	CTR	BL	0.945	6am	2	No
M1.250	CTR	BL	0.829	9am	2	Yes
M1.250	CTR	BL	0.79	9am2	2	Yes
M1.250	CTR	BL	0.56	12am	2	Yes
M1.250	CTR	BL	0.487	3pm	2	Yes
M1.250	CTR	BL	0.73	6pm	2	Yes
M1.250	CTR	BL	0.94	9pm	2	No
M1.250	CTR	BL	0.94	12pm	2	No
M1.251	CTR	WH	0.219	3am	2	No
M1.251	CTR	WH	0.479	6am	2	No
M1.251	CTR	WH	0.278	9am	2	Yes
M1.251	CTR	WH	0.268	9am2	2	Yes
M1.251	CTR	WH	0.111	12am	2	Yes
M1.251	CTR	WH	0.091	3pm	2	Yes
M1.251	CTR	WH	0.097	6pm	2	Yes
M1.251	CTR	WH	0.113	9pm	2	No
M1.251	CTR	WH	0.253	12pm	2	No
M1.252	CTR	BL	0.946	3am	2	No
M1.252	CTR	BL	0.638	6am	2	No
M1.252	CTR	BL	0.704	9am	2	Yes
M1.252	CTR	BL	0.662	9am2	2	Yes
M1.252	CTR	BL	0.48	12am	2	Yes
M1.252	CTR	BL	0.783	3pm	2	Yes
M1.252	CTR	BL	0.504	6pm	2	Yes
M1.252	CTR	BL	0.449	9pm	2	No
M1.252	CTR	BL	0.875	12pm	2	No
M1.253	CTR	WH	0.96	3am	2	No
M1.253	CTR	WH	0.609	6am	2	No
M1.253	CTR	WH	0.263	9am	2	Yes
M1.253	CTR	WH	0.049	9am2	2	Yes
M1.253	CTR	WH	0.338	12am	2	Yes
M1.253	CTR	WH	0.511	3pm	2	Yes
M1.253	CTR	WH	0.388	6pm	2	Yes
M1.253	CTR	WH	0.465	9pm	2	No
M1.253	CTR	WH	0.878	12pm	2	No
M1.254	CTR	BL	0.277	3am	2	No
M1.254	CTR	BL	0.283	6am	2	No
M1.254	CTR	BL	0.291	9am	2	Yes
M1.254	CTR	BL	0.173	9am2	2	Yes
M1.254	CTR	BL	0.342	12am	2	Yes
M1.254	CTR	BL	0.325	3pm	2	Yes
M1.254	CTR	BL	0.273	6pm	2	Yes
M1.254	CTR	BL	0.273	9pm	2	No
M1.254	CTR	BL	0.305	12pm	2	No
M1.255	CTR	WH	0.387	3am	2	No
M1.255	CTR	WH	0.538	6am	2	No
M1.255	CTR	WH	0.268	9am	2	Yes
M1.255	CTR	WH	0.081	9am2	2	Yes
M1.255	CTR	WH	0.272	12am	2	Yes
M1.255	CTR	WH	0.161	3pm	2	Yes
M1.255	CTR	WH	0.129	6pm	2	Yes
M1.255	CTR	WH	0.354	9pm	2	No
M1.255	CTR	WH	0.442	12pm	2	No
M1.256	CTR	BL	0.966	3am	2	No
M1.256	CTR	BL	0.981	6am	2	No
M1.256	CTR	BL	0.731	9am	2	Yes
M1.256	CTR	BL	0.927	9am2	2	Yes
M1.256	CTR	BL	0.866	12am	2	Yes
M1.256	CTR	BL	0.397	3pm	2	Yes
M1.256	CTR	BL	0.611	6pm	2	Yes
M1.256	CTR	BL	0.783	9pm	2	No
M1.256	CTR	BL	0.934	12pm	2	No
M1.257	CTR	WH	0.767	3am	2	No
M1.257	CTR	WH	0.636	6am	2	No
M1.257	CTR	WH	0.75	9am	2	Yes
M1.257	CTR	WH	0.716	9am2	2	Yes
M1.257	CTR	WH	0.807	12am	2	Yes
M1.257	CTR	WH	0.831	3pm	2	Yes
M1.257	CTR	WH	0.672	6pm	2	Yes
M1.257	CTR	WH	0.622	9pm	2	No
M1.257	CTR	WH	0.837	12pm	2	No
M1.258	CTR	BL	0.947	3am	2	No
M1.258	CTR	BL	0.634	6am	2	No
M1.258	CTR	BL	0.306	9am	2	Yes
M1.258	CTR	BL	0.376	9am2	2	Yes
M1.258	CTR	BL	0.744	12am	2	Yes
M1.258	CTR	BL	0.727	3pm	2	Yes
M1.258	CTR	BL	0.876	6pm	2	Yes
M1.258	CTR	BL	0.723	9pm	2	No
M1.258	CTR	BL	0.746	12pm	2	No
M1.259	CTR	WH	0.783	3am	2	No
M1.259	CTR	WH	0.787	6am	2	No
M1.259	CTR	WH	0.627	9am	2	Yes
M1.259	CTR	WH	0.743	9am2	2	Yes
M1.259	CTR	WH	0.492	12am	2	Yes
M1.259	CTR	WH	0.519	3pm	2	Yes
M1.259	CTR	WH	0.267	6pm	2	Yes
M1.259	CTR	WH	0.746	9pm	2	No
M1.259	CTR	WH	0.79	12pm	2	No
M1.260	CTR	BL	0.854	3am	2	No
M1.260	CTR	BL	0.413	6am	2	No
M1.260	CTR	BL	0.721	9am	2	Yes
M1.260	CTR	BL	0.943	9am2	2	Yes
M1.260	CTR	BL	0.834	12am	2	Yes
M1.260	CTR	BL	0.572	3pm	2	Yes
M1.260	CTR	BL	0.649	6pm	2	Yes
M1.260	CTR	BL	0.711	9pm	2	No
M1.260	CTR	BL	0.836	12pm	2	No
M1.261	CTR	WH	0.966	3am	2	No
M1.261	CTR	WH	0.825	6am	2	No
M1.261	CTR	WH	0.165	9am	2	Yes
M1.261	CTR	WH	0.094	9am2	2	Yes
M1.261	CTR	WH	0.167	12am	2	Yes
M1.261	CTR	WH	0.255	3pm	2	Yes
M1.261	CTR	WH	0.604	6pm	2	Yes
M1.261	CTR	WH	0.564	9pm	2	No
M1.261	CTR	WH	0.883	12pm	2	No
M1.262	CTR	BL	0.97	3am	2	No
M1.262	CTR	BL	0.972	6am	2	No
M1.262	CTR	BL	0.84	9am	2	Yes
M1.262	CTR	BL	0.884	9am2	2	Yes
M1.262	CTR	BL	0.348	12am	2	Yes
M1.262	CTR	BL	0.891	3pm	2	Yes
M1.262	CTR	BL	0.708	6pm	2	Yes
M1.262	CTR	BL	0.832	9pm	2	No
M1.262	CTR	BL	0.829	12pm	2	No
M1.263	CTR	WH	0.882	3am	2	No
M1.263	CTR	WH	0.853	6am	2	No
M1.263	CTR	WH	0.753	9am	2	Yes
M1.263	CTR	WH	0.161	9am2	2	Yes
M1.263	CTR	WH	0.209	12am	2	Yes
M1.263	CTR	WH	0.254	3pm	2	Yes
M1.263	CTR	WH	0.633	6pm	2	Yes
M1.263	CTR	WH	0.706	9pm	2	No
M1.263	CTR	WH	0.693	12pm	2	No
M1.264	REV	BL	0.689	3am	2	Yes
M1.264	REV	BL	0.789	6am	2	Yes
M1.264	REV	BL	0.791	9am	2	No
M1.264	REV	BL	0.808	9am2	2	No
M1.264	REV	BL	0.813	12am	2	No
M1.264	REV	BL	0.719	3pm	2	No
M1.264	REV	BL	0.972	6pm	2	No
M1.264	REV	BL	0.864	9pm	2	Yes
M1.264	REV	BL	0.747	12pm	2	Yes
M1.265	REV	WH	0.221	3am	2	Yes
M1.265	REV	WH	0.257	6am	2	Yes
M1.265	REV	WH	0.192	9am	2	No
M1.265	REV	WH	0.606	9am2	2	No
M1.265	REV	WH	0.317	12am	2	No
M1.265	REV	WH	0.492	3pm	2	No
M1.265	REV	WH	0.591	6pm	2	No
M1.265	REV	WH	0.612	9pm	2	Yes
M1.265	REV	WH	0.511	12pm	2	Yes
M1.266	REV	BL	0.947	3am	2	Yes
M1.266	REV	BL	0.929	6am	2	Yes
M1.266	REV	BL	0.971	9am	2	No
M1.266	REV	BL	0.945	9am2	2	No
M1.266	REV	BL	0.938	12am	2	No
M1.266	REV	BL	0.863	3pm	2	No
M1.266	REV	BL	0.95	6pm	2	No
M1.266	REV	BL	0.964	9pm	2	Yes
M1.266	REV	BL	0.882	12pm	2	Yes
M1.267	REV	WH	0.135	3am	2	Yes
M1.267	REV	WH	0.133	6am	2	Yes
M1.267	REV	WH	0.176	9am	2	No
M1.267	REV	WH	0.212	9am2	2	No
M1.267	REV	WH	0.297	12am	2	No
M1.267	REV	WH	0.126	3pm	2	No
M1.267	REV	WH	0.82	6pm	2	No
M1.267	REV	WH	0.483	9pm	2	Yes
M1.267	REV	WH	0.185	12pm	2	Yes
M1.268	REV	BL	0.851	3am	2	Yes
M1.268	REV	BL	0.517	6am	2	Yes
M1.268	REV	BL	0.956	9am	2	No
M1.268	REV	BL	0.835	9am2	2	No
M1.268	REV	BL	0.953	12am	2	No
M1.268	REV	BL	0.955	3pm	2	No
M1.268	REV	BL	0.971	6pm	2	No
M1.268	REV	BL	0.902	9pm	2	Yes
M1.268	REV	BL	0.856	12pm	2	Yes
M1.269	REV	WH	0.952	3am	2	Yes
M1.269	REV	WH	0.671	6am	2	Yes
M1.269	REV	WH	0.379	9am	2	No
M1.269	REV	WH	0.279	9am2	2	No
M1.269	REV	WH	0.437	12am	2	No
M1.269	REV	WH	0.114	3pm	2	No
M1.269	REV	WH	0.955	6pm	2	No
M1.269	REV	WH	0.9	9pm	2	Yes
M1.269	REV	WH	0.148	12pm	2	Yes
M1.270	REV	BL	0.965	3am	2	Yes
M1.270	REV	BL	0.981	6am	2	Yes
M1.270	REV	BL	0.992	9am	2	No
M1.270	REV	BL	0.978	9am2	2	No
M1.270	REV	BL	0.938	12am	2	No
M1.270	REV	BL	0.907	3pm	2	No
M1.270	REV	BL	0.968	6pm	2	No
M1.270	REV	BL	0.982	9pm	2	Yes
M1.270	REV	BL	0.918	12pm	2	Yes
M1.271	REV	WH	0.145	3am	2	Yes
M1.271	REV	WH	0.184	6am	2	Yes
M1.271	REV	WH	0.497	9am	2	No
M1.271	REV	WH	0.778	9am2	2	No
M1.271	REV	WH	0.388	12am	2	No
M1.271	REV	WH	0.285	3pm	2	No
M1.271	REV	WH	0.585	6pm	2	No
M1.271	REV	WH	0.216	9pm	2	Yes
M1.271	REV	WH	0.53	12pm	2	Yes
M1.272	REV	BL	0.794	9am	2	No
M1.272	REV	BL	0.865	12am	2	No
M1.272	REV	BL	0.864	3pm	2	No
M1.273	REV	WH	0.785	9am	2	No
M1.273	REV	WH	0.856	12am	2	No
M1.273	REV	WH	0.598	3pm	2	No
M1.273	REV	WH	0.596	6pm	2	No
M1.274	REV	BL	0.66	3am	2	Yes
M1.274	REV	BL	0.367	6am	2	Yes
M1.274	REV	BL	0.774	9am	2	No
M1.274	REV	BL	0.843	9am2	2	No
M1.274	REV	BL	0.762	12am	2	No
M1.274	REV	BL	0.72	3pm	2	No
M1.274	REV	BL	0.944	6pm	2	No
M1.274	REV	BL	0.81	9pm	2	Yes
M1.274	REV	BL	0.678	12pm	2	Yes
M1.275	REV	WH	0.259	3am	2	Yes
M1.275	REV	WH	0.924	6am	2	Yes
M1.275	REV	WH	0.923	9am	2	No
M1.275	REV	WH	0.965	9am2	2	No
M1.275	REV	WH	0.952	12am	2	No
M1.275	REV	WH	0.957	3pm	2	No
M1.275	REV	WH	0.962	6pm	2	No
M1.275	REV	WH	0.53	9pm	2	Yes
M1.275	REV	WH	0.434	12pm	2	Yes
M1.276	REV	BL	0.759	3am	2	Yes
M1.276	REV	BL	0.608	6am	2	Yes
M1.276	REV	BL	0.991	9am	2	No
M1.276	REV	BL	0.725	9am2	2	No
M1.276	REV	BL	0.933	12am	2	No
M1.276	REV	BL	0.931	3pm	2	No
M1.276	REV	BL	0.915	6pm	2	No
M1.276	REV	BL	0.9	9pm	2	Yes
M1.276	REV	BL	0.684	12pm	2	Yes
M1.277	REV	WH	0.099	3am	2	Yes
M1.277	REV	WH	0.13	6am	2	Yes
M1.277	REV	WH	0.728	9am	2	No
M1.277	REV	WH	0.908	9am2	2	No
M1.277	REV	WH	0.774	12am	2	No
M1.277	REV	WH	0.79	3pm	2	No
M1.277	REV	WH	0.932	6pm	2	No
M1.277	REV	WH	0.269	9pm	2	Yes
M1.277	REV	WH	0.839	12pm	2	Yes
M1.278	REV	BL	0.791	3am	2	Yes
M1.278	REV	BL	0.523	6am	2	Yes
M1.278	REV	BL	0.967	9am	2	No
M1.278	REV	BL	0.919	9am2	2	No
M1.278	REV	BL	0.943	12am	2	No
M1.278	REV	BL	0.692	3pm	2	No
M1.278	REV	BL	0.848	6pm	2	No
M1.278	REV	BL	0.478	9pm	2	Yes
M1.278	REV	BL	0.512	12pm	2	Yes
M1.279	REV	WH	0.271	3am	2	Yes
M1.279	REV	WH	0.61	6am	2	Yes
M1.279	REV	WH	0.157	9am	2	No
M1.279	REV	WH	0.183	9am2	2	No
M1.279	REV	WH	0.126	12am	2	No
M1.279	REV	WH	0.144	3pm	2	No
M1.279	REV	WH	0.462	6pm	2	No
M1.279	REV	WH	0.171	9pm	2	Yes
M1.279	REV	WH	0.133	12pm	2	Yes
M1.280	REV	BL	0.484	3am	2	Yes
M1.280	REV	BL	0.486	6am	2	Yes
M1.280	REV	BL	0.834	9am	2	No
M1.280	REV	BL	0.627	9am2	2	No
M1.280	REV	BL	0.893	12am	2	No
M1.280	REV	BL	0.849	3pm	2	No
M1.280	REV	BL	0.707	6pm	2	No
M1.280	REV	BL	0.619	9pm	2	Yes
M1.280	REV	BL	0.424	12pm	2	Yes
M1.281	REV	WH	0.421	3am	2	Yes
M1.281	REV	WH	0.396	6am	2	Yes
M1.281	REV	WH	0.674	9am	2	No
M1.281	REV	WH	0.625	9am2	2	No
M1.281	REV	WH	0.71	12am	2	No
M1.281	REV	WH	0.698	3pm	2	No
M1.281	REV	WH	0.649	6pm	2	No
M1.281	REV	WH	0.521	9pm	2	Yes
M1.281	REV	WH	0.457	12pm	2	Yes
M1.282	REV	BL	0.863	3am	2	Yes
M1.282	REV	BL	0.554	6am	2	Yes
M1.282	REV	BL	0.777	9am	2	No
M1.282	REV	BL	0.96	9am2	2	No
M1.282	REV	BL	0.86	12am	2	No
M1.282	REV	BL	0.911	3pm	2	No
M1.282	REV	BL	0.926	6pm	2	No
M1.282	REV	BL	0.766	9pm	2	Yes
M1.282	REV	BL	0.828	12pm	2	Yes
M1.283	REV	WH	0.876	3am	2	Yes
M1.283	REV	WH	0.937	6am	2	Yes
M1.283	REV	WH	0.937	9am	2	No
M1.283	REV	WH	0.945	9am2	2	No
M1.283	REV	WH	0.693	12am	2	No
M1.283	REV	WH	0.907	3pm	2	No
M1.283	REV	WH	0.936	6pm	2	No
M1.283	REV	WH	0.955	9pm	2	Yes
M1.283	REV	WH	0.859	12pm	2	Yes
M1.284	REV	BL	0.446	3am	2	Yes
M1.284	REV	BL	0.453	6am	2	Yes
M1.284	REV	BL	0.6	9am	2	No
M1.284	REV	BL	0.235	9am2	2	No
M1.284	REV	BL	0.47	12am	2	No
M1.284	REV	BL	0.618	3pm	2	No
M1.284	REV	BL	0.905	6pm	2	No
M1.284	REV	BL	0.443	9pm	2	Yes
M1.284	REV	BL	0.424	12pm	2	Yes
M1.285	REV	WH	0.425	3am	2	Yes
M1.285	REV	WH	0.108	6am	2	Yes
M1.285	REV	WH	0.156	9am	2	No
M1.285	REV	WH	0.927	9am2	2	No
M1.285	REV	WH	0.366	12am	2	No
M1.285	REV	WH	0.107	3pm	2	No
M1.285	REV	WH	0.855	6pm	2	No
M1.285	REV	WH	0.113	9pm	2	Yes
M1.285	REV	WH	0.061	12pm	2	Yes

## Sheet: Repeated background changes
Data Repeated background changes experiment
B = Black; W = White
Black Acclimated						White Acclimated
Shrimp ID	PiC	Treatment	Start	Order		Shrimp ID	PiC	Treatment	Start	Order
D1.09	100	B1	Black	1		D1.09	90.73	W1	White	1
D1.10	99.89	B1	Black	1		D1.10	15.51	W1	White	1
D1.12	83.81	B1	Black	1		D1.12	53.56	W1	White	1
D1.14	83.69	B1	Black	1		D1.14	12.75	W1	White	1
D1.15	59.33	B1	Black	1		D1.15	22.91	W1	White	1
D1.16	91.68	B1	Black	1		D1.16	99.41	W1	White	1
D1.17	23.07	B1	Black	1		D1.17	6.1	W1	White	1
D1.18	99.41	B1	Black	1		D1.18	11.9	W1	White	1
D1.19	77.11	B1	Black	1		D1.19	11.5	W1	White	1
D1.20	98.81	B1	Black	1		D1.20	77.29	W1	White	1
D1.21	60.67	B1	Black	1		D1.21	21.74	W1	White	1
D1.22	100	B1	Black	1		D1.22	98.54	W1	White	1
D1.23	98.1	B1	Black	1		D1.23	99.95	W1	White	1
D1.25	97.37	B1	Black	1		D1.25	11.12	W1	White	1
D1.26	100	B1	Black	1		D1.26	84.73	W1	White	1
D1.27	36.55	B1	Black	1		D1.27	15	W1	White	1
D1.29	94.42	B1	Black	1		D1.29	72.19	W1	White	1
D1.30	62.89	B1	Black	1		D1.30	34.65	W1	White	1
D1.31	52.34	B1	Black	1		D1.31	14.38	W1	White	1
D1.32	81.76	B1	Black	1		D1.32	41.85	W1	White	1
D1.33	64.45	B1	Black	1		D1.33	51.82	W1	White	1
D1.34	100	B1	Black	1		D1.34	26.86	W1	White	1
D1.35	17.62	B1	Black	1		D1.35	8.75	W1	White	1
D1.36	59.23	B1	Black	1		D1.36	61.53	W1	White	1
D1.37	99.78	B1	Black	1		D1.37	19.12	W1	White	1
D1.39	39.11	B1	Black	1		D1.39	14.82	W1	White	1
D1.40	47.3	B1	Black	1		D1.40	26.34	W1	White	1
D1.43	19.74	B1	Black	1		D1.43	36.55	W1	White	1
D1.65	47.28	B1	Black	1		D1.65	47.95	W1	White	1
D1.70	51.3	B1	Black	1		D1.70	24.07	W1	White	1
D1.73	9.09	B1	Black	1		D1.73	5.45	W1	White	1
D1.09	99.97	W1	Black	2		D1.09	92.4	B1	White	2
D1.10	93.44	W1	Black	2		D1.10	92.71	B1	White	2
D1.12	27.87	W1	Black	2		D1.12	10.08	B1	White	2
D1.14	25.36	W1	Black	2		D1.14	25.52	B1	White	2
D1.15	22.56	W1	Black	2		D1.15	30.58	B1	White	2
D1.16	100	W1	Black	2		D1.16	99.99	B1	White	2
D1.17	21.07	W1	Black	2		D1.17	47.43	B1	White	2
D1.18	35.03	W1	Black	2		D1.18	63.64	B1	White	2
D1.19	24.76	W1	Black	2		D1.19	19.92	B1	White	2
D1.20	45.13	W1	Black	2		D1.20	29.62	B1	White	2
D1.21	35.59	W1	Black	2		D1.21	43.22	B1	White	2
D1.22	76.8	W1	Black	2		D1.22	99.23	B1	White	2
D1.23	100	W1	Black	2		D1.23	99.92	B1	White	2
D1.25	91.6	W1	Black	2		D1.25	16.72	B1	White	2
D1.26	80.38	W1	Black	2		D1.26	92.74	B1	White	2
D1.27	33.54	W1	Black	2		D1.27	20.93	B1	White	2
D1.29	92.48	W1	Black	2		D1.29	71.14	B1	White	2
D1.30	43.4	W1	Black	2		D1.30	48.11	B1	White	2
D1.31	21.73	W1	Black	2		D1.31	26.44	B1	White	2
D1.32	71.95	W1	Black	2		D1.32	81.64	B1	White	2
D1.33	64.25	W1	Black	2		D1.33	67.8	B1	White	2
D1.34	49.11	W1	Black	2		D1.34	100	B1	White	2
D1.35	12.3	W1	Black	2		D1.35	23.08	B1	White	2
D1.36	60.98	W1	Black	2		D1.36	65.54	B1	White	2
D1.37	62.38	W1	Black	2		D1.37	72.31	B1	White	2
D1.39	27.33	W1	Black	2		D1.39	68.72	B1	White	2
D1.40	67.67	W1	Black	2		D1.40	90.24	B1	White	2
D1.43	11.9	W1	Black	2		D1.43	63.91	B1	White	2
D1.65	18.53	W1	Black	2		D1.65	59.68	B1	White	2
D1.70	17.57	W1	Black	2		D1.70	56.4	B1	White	2
D1.73	5.65	W1	Black	2		D1.73	7.7	B1	White	2
D1.09	82.17	B2	Black	3		D1.09	54.54	W2	White	3
D1.10	99.9	B2	Black	3		D1.10	20.07	W2	White	3
D1.12	67.01	B2	Black	3		D1.12	7.85	W2	White	3
D1.14	47.62	B2	Black	3		D1.14	10.34	W2	White	3
D1.15	61.01	B2	Black	3		D1.15	17.14	W2	White	3
D1.16	99.53	B2	Black	3		D1.16	99.99	W2	White	3
D1.17	67.31	B2	Black	3		D1.17	12.06	W2	White	3
D1.18	87.61	B2	Black	3		D1.18	98.98	W2	White	3
D1.19	23.33	B2	Black	3		D1.19	13.42	W2	White	3
D1.20	57.02	B2	Black	3		D1.20	13.75	W2	White	3
D1.21	45.66	B2	Black	3		D1.21	23.1	W2	White	3
D1.22	90.98	B2	Black	3		D1.22	87.33	W2	White	3
D1.23	97.44	B2	Black	3		D1.23	99.89	W2	White	3
D1.25	91.17	B2	Black	3		D1.25	11.84	W2	White	3
D1.26	82.74	B2	Black	3		D1.26	78.02	W2	White	3
D1.27	32.69	B2	Black	3		D1.27	15.76	W2	White	3
D1.29	69.89	B2	Black	3		D1.29	35.86	W2	White	3
D1.30	89.25	B2	Black	3		D1.30	56.88	W2	White	3
D1.31	36.22	B2	Black	3		D1.31	13.86	W2	White	3
D1.32	79.01	B2	Black	3		D1.32	27	W2	White	3
D1.33	83.65	B2	Black	3		D1.33	39.92	W2	White	3
D1.34	99.37	B2	Black	3		D1.34	28.94	W2	White	3
D1.35	13.07	B2	Black	3		D1.35	9.68	W2	White	3
D1.36	64.6	B2	Black	3		D1.36	51.49	W2	White	3
D1.37	70.37	B2	Black	3		D1.37	32.47	W2	White	3
D1.39	96.62	B2	Black	3		D1.39	18.45	W2	White	3
D1.40	68.86	B2	Black	3		D1.40	57.54	W2	White	3
D1.43	63.12	B2	Black	3		D1.43	10.33	W2	White	3
D1.65	24.67	B2	Black	3		D1.65	20.08	W2	White	3
D1.70	42.5	B2	Black	3		D1.70	13.39	W2	White	3
D1.73	10.37	B2	Black	3		D1.73	6.1	W2	White	3
D1.09	50.51	W2	Black	4		D1.09	90.81	B2	White	4
D1.10	68.66	W2	Black	4		D1.10	92.58	B2	White	4
D1.12	13.81	W2	Black	4		D1.12	7.82	B2	White	4
D1.14	13.75	W2	Black	4		D1.14	12.5	B2	White	4
D1.15	32.04	W2	Black	4		D1.15	48.21	B2	White	4
D1.16	100	W2	Black	4		D1.16	99.99	B2	White	4
D1.17	52.96	W2	Black	4		D1.17	17.72	B2	White	4
D1.18	19.15	W2	Black	4		D1.18	61.88	B2	White	4
D1.19	19.17	W2	Black	4		D1.19	17.36	B2	White	4
D1.20	21.13	W2	Black	4		D1.20	27.73	B2	White	4
D1.21	37.74	W2	Black	4		D1.21	69.14	B2	White	4
D1.22	61.24	W2	Black	4		D1.22	95.87	B2	White	4
D1.23	99.92	W2	Black	4		D1.23	99.58	B2	White	4
D1.25	47.6	W2	Black	4		D1.25	22.89	B2	White	4
D1.26	88.63	W2	Black	4		D1.26	81.15	B2	White	4
D1.27	32.27	W2	Black	4		D1.27	19.2	B2	White	4
D1.29	30.71	W2	Black	4		D1.29	64.51	B2	White	4
D1.30	43.95	W2	Black	4		D1.30	53.39	B2	White	4
D1.31	20.46	W2	Black	4		D1.31	34.42	B2	White	4
D1.32	64.52	W2	Black	4		D1.32	73.51	B2	White	4
D1.33	59.39	W2	Black	4		D1.33	73.67	B2	White	4
D1.34	97.2	W2	Black	4		D1.34	93.5	B2	White	4
D1.35	12.16	W2	Black	4		D1.35	21.73	B2	White	4
D1.36	57.82	W2	Black	4		D1.36	59.34	B2	White	4
D1.37	16.97	W2	Black	4		D1.37	41.41	B2	White	4
D1.39	22.25	W2	Black	4		D1.39	99.64	B2	White	4
D1.40	67.74	W2	Black	4		D1.40	73.18	B2	White	4
D1.43	12.37	W2	Black	4		D1.43	79.88	B2	White	4
D1.65	27.02	W2	Black	4		D1.65	35.23	B2	White	4
D1.70	17.3	W2	Black	4		D1.70	46.15	B2	White	4
D1.73	8.17	W2	Black	4		D1.73	7.19	B2	White	4
D1.09	91.67	B3	Black	5		D1.09	47.87	W3	White	5
D1.10	98.26	B3	Black	5		D1.10	69.29	W3	White	5
D1.12	24.93	B3	Black	5		D1.12	8.29	W3	White	5
D1.14	67.13	B3	Black	5		D1.14	6.05	W3	White	5
D1.15	37.27	B3	Black	5		D1.15	15.63	W3	White	5
D1.16	99.97	B3	Black	5		D1.16	99.83	W3	White	5
D1.17	61.46	B3	Black	5		D1.17	6.3	W3	White	5
D1.18	99.98	B3	Black	5		D1.18	24.87	W3	White	5
D1.19	20.04	B3	Black	5		D1.19	8.89	W3	White	5
D1.20	64.14	B3	Black	5		D1.20	15.4	W3	White	5
D1.21	43.65	B3	Black	5		D1.21	28.97	W3	White	5
D1.22	69.37	B3	Black	5		D1.22	77.42	W3	White	5
D1.23	93.24	B3	Black	5		D1.23	63.06	W3	White	5
D1.25	76.45	B3	Black	5		D1.25	10.94	W3	White	5
D1.26	78.16	B3	Black	5		D1.26	79.09	W3	White	5
D1.27	31.57	B3	Black	5		D1.27	16.72	W3	White	5
D1.29	76.38	B3	Black	5		D1.29	47.19	W3	White	5
D1.30	66.33	B3	Black	5		D1.30	74.62	W3	White	5
D1.31	70.28	B3	Black	5		D1.31	14.46	W3	White	5
D1.32	80.35	B3	Black	5		D1.32	69.21	W3	White	5
D1.33	76.64	B3	Black	5		D1.33	35.26	W3	White	5
D1.34	99.4	B3	Black	5		D1.34	18.69	W3	White	5
D1.35	19.17	B3	Black	5		D1.35	11.07	W3	White	5
D1.36	94.04	B3	Black	5		D1.36	48.55	W3	White	5
D1.37	67.7	B3	Black	5		D1.37	53.09	W3	White	5
D1.39	88.63	B3	Black	5		D1.39	30.88	W3	White	5
D1.40	67.13	B3	Black	5		D1.40	36.91	W3	White	5
D1.43	22.04	B3	Black	5		D1.43	9.8	W3	White	5
D1.65	66.44	B3	Black	5		D1.65	11.32	W3	White	5
D1.70	41.73	B3	Black	5		D1.70	15.27	W3	White	5
D1.73	9.57	B3	Black	5		D1.73	5.37	W3	White	5

## Sheet: Sediment vs. beaker colour
Data Sediment vs. beaker colour experiment
Shrimp ID	PiC	Treatment (Beaker-Side)
D1.14	98.366	Black-Black
D1.76	44.989	Black-Black
D1.10B	95.502	Black-Black
D1.73	47.028	Black-Black
D1.17	81.108	Black-Black
D1.16	99.068	Black-Black
D1.12	93.026	Black-Black
D1.15	56.115	Black-Black
D1.21	98.348	Black-Black
D1.20	71.952	Black-Black
D1.70	99.317	Black-Black
D1.35	97.756	Black-Black
D1.29	98.351	Black-Black
D1.43	99.125	Black-Black
D1.22	85.065	Black-Black
D1.23B	98.787	Black-Black
D1.18B	44.734	Black-Black
D1.75	40.348	Black-Black
D1.19	35.037	Black-Black
D1.33	76.915	Black-Black
D1.32	98.141	Black-Black
D1.65	28.867	Black-Black
D1.37	95.597	Black-Black
D1.31B	98.61	Black-Black
D1.67	98.726	Black-Black
D1.26	97.727	Black-Black
D1.25	83.595	Black-Black
D1.48	99.47	Black-Black
D1.30B	63.773	Black-Black
D1.39	98.788	Black-Black
D1.40	90.697	Black-Black
D1.14	25.764	Black-Black
D1.76	13.441	White-White
D1.10B	99.135	White-White
D1.73	10.418	White-White
D1.17	11.473	White-White
D1.16	99.673	White-White
D1.12	56.49	White-White
D1.15	21.578	White-White
D1.21	10.495	White-White
D1.20	35.161	White-White
D1.70	27.798	White-White
D1.35	99.92	White-White
D1.29	35.765	White-White
D1.43	9.357	White-White
D1.22	96.783	White-White
D1.23B	86.44	White-White
D1.18B	15.072	White-White
D1.75	14.801	White-White
D1.19	28.143	White-White
D1.33	32.991	White-White
D1.32	76.096	White-White
D1.65	14.558	White-White
D1.37	17.375	White-White
D1.31B	16.234	White-White
D1.67	97.784	White-White
D1.26	95.573	White-White
D1.25	17.783	White-White
D1.48	97.56	White-White
D1.30B	17.339	White-White
D1.39	98.816	White-White
D1.40	20.424	White-White
D1.14	18.066	White-White
D1.76	13.29	Black-White
D1.10B	53.193	Black-White
D1.73	8.459	Black-White
D1.17	14.904	Black-White
D1.16	99.432	Black-White
D1.12	41.551	Black-White
D1.15	16.065	Black-White
D1.21	26.834	Black-White
D1.20	94.093	Black-White
D1.70	88.758	Black-White
D1.35	99.45	Black-White
D1.29	58.767	Black-White
D1.43	10.478	Black-White
D1.22	31.503	Black-White
D1.23B	99.158	Black-White
D1.18B	97.756	Black-White
D1.75	54.713	Black-White
D1.19	48.955	Black-White
D1.33	97.245	Black-White
D1.32	56.75	Black-White
D1.65	18.159	Black-White
D1.37	26.355	Black-White
D1.31B	49.149	Black-White
D1.67	92.209	Black-White
D1.26	98.511	Black-White
D1.25	14.777	Black-White
D1.48	56.371	Black-White
D1.30B	15.763	Black-White
D1.39	55.122	Black-White
D1.40	26.291	Black-White
D1.14	23.605	Black-White
D1.76	54.185	White-Black
D1.10B	98.265	White-Black
D1.73	24.62	White-Black
D1.17	60.618	White-Black
D1.16	86.921	White-Black
D1.12	99.491	White-Black
D1.15	33.791	White-Black
D1.21	98.553	White-Black
D1.20	92.529	White-Black
D1.70	99.477	White-Black
D1.35	99.753	White-Black
D1.29	98.194	White-Black
D1.43	97.765	White-Black
D1.22	98.52	White-Black
D1.23B	95.295	White-Black
D1.18B	46.682	White-Black
D1.75	55.068	White-Black
D1.19	99.392	White-Black
D1.33	94.664	White-Black
D1.32	92.623	White-Black
D1.65	48.386	White-Black
D1.37	99.539	White-Black
D1.31B	72.002	White-Black
D1.67	91.518	White-Black
D1.26	98.44	White-Black
D1.25	96.465	White-Black
D1.48	63.879	White-Black
D1.30B	98.469	White-Black
D1.39	90.566	White-Black
D1.40	94.406	White-Black

## Sheet: Burying inhibition
Data bury inhibition experiment
BL = Black; WH = White
Shrimp ID	PiC	Treatment	Experiment	Starting beaker colour
D1.14	98	BL	Control	Black
D1.76	45	BL	Control	Black
D1.10	96	BL	Control	Black
D1.73	47	BL	Control	Black
D1.17	87	BL	Control	Black
D1.16	97	BL	Control	Black
D1.12	98	BL	Control	Black
D1.21	98	BL	Control	Black
D1.20	72	BL	Control	Black
D1.70	99	BL	Control	Black
D1.29	98	BL	Control	Black
D1.43	99	BL	Control	Black
D1.22	85	BL	Control	Black
D1.23	99	BL	Control	Black
D1.18	20	BL	Control	Black
D1.75	40	BL	Control	Black
D1.19	35	BL	Control	Black
D1.33	77	BL	Control	Black
D1.65	93	BL	Control	Black
D1.37	99	BL	Control	Black
D1.31	75	BL	Control	Black
D1.67	94	BL	Control	Black
D1.26	98	BL	Control	Black
D1.25	79	BL	Control	Black
D1.30	32	BL	Control	Black
D1.40	34	BL	Control	Black
D1.14	47	WH Not inhibited	Control	Black
D1.76	22	WH Not inhibited	Control	Black
D1.10	89	WH Not inhibited	Control	Black
D1.73	18	WH Not inhibited	Control	Black
D1.17	31	WH Not inhibited	Control	Black
D1.16	98	WH Not inhibited	Control	Black
D1.12	74	WH Not inhibited	Control	Black
D1.21	19	WH Not inhibited	Control	Black
D1.20	49	WH Not inhibited	Control	Black
D1.70	95	WH Not inhibited	Control	Black
D1.29	100	WH Not inhibited	Control	Black
D1.43	57	WH Not inhibited	Control	Black
D1.22	79	WH Not inhibited	Control	Black
D1.23	99	WH Not inhibited	Control	Black
D1.18	15	WH Not inhibited	Control	Black
D1.75	35	WH Not inhibited	Control	Black
D1.19	97	WH Not inhibited	Control	Black
D1.33	41	WH Not inhibited	Control	Black
D1.65	81	WH Not inhibited	Control	Black
D1.37	56	WH Not inhibited	Control	Black
D1.31	15	WH Not inhibited	Control	Black
D1.67	90	WH Not inhibited	Control	Black
D1.26	98	WH Not inhibited	Control	Black
D1.25	25	WH Not inhibited	Control	Black
D1.30	34	WH Not inhibited	Control	Black
D1.40	30	WH Not inhibited	Control	Black
D1.14	96	BL	Treatment	Black
D1.76	28	BL	Treatment	Black
D1.10	75	BL	Treatment	Black
D1.73	28	BL	Treatment	Black
D1.17	81	BL	Treatment	Black
D1.16	99	BL	Treatment	Black
D1.12	93	BL	Treatment	Black
D1.21	93	BL	Treatment	Black
D1.20	80	BL	Treatment	Black
D1.70	100	BL	Treatment	Black
D1.29	99	BL	Treatment	Black
D1.43	99	BL	Treatment	Black
D1.22	92	BL	Treatment	Black
D1.23	99	BL	Treatment	Black
D1.75	30	BL	Treatment	Black
D1.19	64	BL	Treatment	Black
D1.33	46	BL	Treatment	Black
D1.65	29	BL	Treatment	Black
D1.37	96	BL	Treatment	Black
D1.31	99	BL	Treatment	Black
D1.67	99	BL	Treatment	Black
D1.26	98	BL	Treatment	Black
D1.25	84	BL	Treatment	Black
D1.30	64	BL	Treatment	Black
D1.40	91	BL	Treatment	Black
D1.14	93	WH Inhibited	Treatment	Black
D1.76	21	WH Inhibited	Treatment	Black
D1.10	99	WH Inhibited	Treatment	Black
D1.73	54	WH Inhibited	Treatment	Black
D1.17	96	WH Inhibited	Treatment	Black
D1.16	60	WH Inhibited	Treatment	Black
D1.12	96	WH Inhibited	Treatment	Black
D1.21	93	WH Inhibited	Treatment	Black
D1.20	98	WH Inhibited	Treatment	Black
D1.70	100	WH Inhibited	Treatment	Black
D1.29	98	WH Inhibited	Treatment	Black
D1.43	96	WH Inhibited	Treatment	Black
D1.22	99	WH Inhibited	Treatment	Black
D1.23	99	WH Inhibited	Treatment	Black
D1.75	15	WH Inhibited	Treatment	Black
D1.19	76	WH Inhibited	Treatment	Black
D1.33	91	WH Inhibited	Treatment	Black
D1.65	99	WH Inhibited	Treatment	Black
D1.37	94	WH Inhibited	Treatment	Black
D1.31	98	WH Inhibited	Treatment	Black
D1.67	90	WH Inhibited	Treatment	Black
D1.26	98	WH Inhibited	Treatment	Black
D1.25	96	WH Inhibited	Treatment	Black
D1.30	11	WH Inhibited	Treatment	Black
D1.40	80	WH Inhibited	Treatment	Black
D1.14	26	WH	Control	White
D1.76	13	WH	Control	White
D1.73	10	WH	Control	White
D1.17	11	WH	Control	White
D1.12	56	WH	Control	White
D1.15	22	WH	Control	White
D1.21	10	WH	Control	White
D1.70	28	WH	Control	White
D1.29	40	WH	Control	White
D1.22	99	WH	Control	White
D1.18	15	WH	Control	White
D1.87	16	WH	Control	White
D1.75	15	WH	Control	White
D1.33	43	WH	Control	White
D1.32	78	WH	Control	White
D1.65	23	WH	Control	White
D1.37	51	WH	Control	White
D1.67	88	WH	Control	White
D1.26	98	WH	Control	White
D1.25	23	WH	Control	White
D1.30	23	WH	Control	White
D1.40	27	WH	Control	White
D1.14	22	BL Not inhibited	Control	White
D1.76	22	BL Not inhibited	Control	White
D1.73	13	BL Not inhibited	Control	White
D1.17	83	BL Not inhibited	Control	White
D1.12	99	BL Not inhibited	Control	White
D1.15	51	BL Not inhibited	Control	White
D1.21	79	BL Not inhibited	Control	White
D1.70	98	BL Not inhibited	Control	White
D1.29	64	BL Not inhibited	Control	White
D1.22	98	BL Not inhibited	Control	White
D1.18	20	BL Not inhibited	Control	White
D1.87	46	BL Not inhibited	Control	White
D1.75	17	BL Not inhibited	Control	White
D1.33	56	BL Not inhibited	Control	White
D1.32	97	BL Not inhibited	Control	White
D1.65	61	BL Not inhibited	Control	White
D1.37	95	BL Not inhibited	Control	White
D1.67	93	BL Not inhibited	Control	White
D1.26	97	BL Not inhibited	Control	White
D1.25	27	BL Not inhibited	Control	White
D1.30	32	BL Not inhibited	Control	White
D1.40	99	BL Not inhibited	Control	White
D1.14	18	WH	Treatment	White
D1.76	13	WH	Treatment	White
D1.73	9	WH	Treatment	White
D1.17	19	WH	Treatment	White
D1.12	48	WH	Treatment	White
D1.15	22	WH	Treatment	White
D1.21	16	WH	Treatment	White
D1.70	19	WH	Treatment	White
D1.29	36	WH	Treatment	White
D1.22	97	WH	Treatment	White
D1.18	17	WH	Treatment	White
D1.87	15	WH	Treatment	White
D1.75	18	WH	Treatment	White
D1.33	33	WH	Treatment	White
D1.32	76	WH	Treatment	White
D1.65	15	WH	Treatment	White
D1.37	17	WH	Treatment	White
D1.67	98	WH	Treatment	White
D1.26	96	WH	Treatment	White
D1.25	18	WH	Treatment	White
D1.30	17	WH	Treatment	White
D1.40	20	WH	Treatment	White
D1.14	97	BL Inhibited	Treatment	White
D1.76	83	BL Inhibited	Treatment	White
D1.73	99	BL Inhibited	Treatment	White
D1.17	90	BL Inhibited	Treatment	White
D1.12	100	BL Inhibited	Treatment	White
D1.15	60	BL Inhibited	Treatment	White
D1.21	95	BL Inhibited	Treatment	White
D1.70	97	BL Inhibited	Treatment	White
D1.29	99	BL Inhibited	Treatment	White
D1.22	99	BL Inhibited	Treatment	White
D1.18	60	BL Inhibited	Treatment	White
D1.87	93	BL Inhibited	Treatment	White
D1.75	21	BL Inhibited	Treatment	White
D1.33	99	BL Inhibited	Treatment	White
D1.32	94	BL Inhibited	Treatment	White
D1.65	98	BL Inhibited	Treatment	White
D1.37	99	BL Inhibited	Treatment	White
D1.67	95	BL Inhibited	Treatment	White
D1.26	97	BL Inhibited	Treatment	White
D1.25	98	BL Inhibited	Treatment	White
D1.30	40	BL Inhibited	Treatment	White
D1.40	97	BL Inhibited	Treatment	White

## Sheet: Long term adaptation
Data long term adaptation experiment
BL = Black; WH= White
Treatment	Measurement	Beaker colour	PiC
Alternated backgrounds	Initial	BL	19.75
Alternated backgrounds	Initial	BL	14.63
Alternated backgrounds	Initial	BL	87.27
Alternated backgrounds	Initial	BL	25.33
Alternated backgrounds	Initial	BL	24.74
Alternated backgrounds	Initial	BL	68.8
Alternated backgrounds	Initial	BL	14.84
Alternated backgrounds	Initial	BL	63.02
Alternated backgrounds	Initial	BL	48.39
Constant black background	Initial	BL	85.99
Alternated backgrounds	Initial	BL	68.24
Alternated backgrounds	Initial	BL	18.35
Alternated backgrounds	Initial	BL	59.17
Constant black background	Initial	BL	67.13
Constant black background	Initial	BL	69
Alternated backgrounds	Initial	BL	50.04
Constant black background	Initial	BL	84.82
Constant black background	Initial	BL	30.14
Constant black background	Initial	BL	67.05
Constant black background	Initial	BL	57.74
Constant black background	Initial	BL	14.93
Constant black background	Initial	BL	76.35
Alternated backgrounds	Initial	BL	42.27
Alternated backgrounds	Initial	BL	56.95
Constant black background	Initial	BL	72.49
Constant black background	Initial	BL	40.87
Alternated backgrounds	Initial	WH	12.84
Alternated backgrounds	Initial	WH	13.98
Alternated backgrounds	Initial	WH	17.97
Alternated backgrounds	Initial	WH	22.39
Alternated backgrounds	Initial	WH	21.84
Alternated backgrounds	Initial	WH	13.22
Alternated backgrounds	Initial	WH	12.25
Alternated backgrounds	Initial	WH	11.94
Alternated backgrounds	Initial	WH	27.01
Constant black background	Initial	WH	16.21
Alternated backgrounds	Initial	WH	33.78
Alternated backgrounds	Initial	WH	17.19
Alternated backgrounds	Initial	WH	15.52
Constant black background	Initial	WH	29.66
Constant black background	Initial	WH	22.38
Alternated backgrounds	Initial	WH	35.52
Constant black background	Initial	WH	31.34
Constant black background	Initial	WH	17.48
Constant black background	Initial	WH	50.49
Constant black background	Initial	WH	13.6
Constant black background	Initial	WH	9.92
Constant black background	Initial	WH	25.71
Alternated backgrounds	Initial	WH	11.93
Alternated backgrounds	Initial	WH	12.93
Constant black background	Initial	WH	29.62
Constant black background	Initial	WH	15.91
Alternated backgrounds	Final	BL	87.83
Alternated backgrounds	Final	BL	32.3
Alternated backgrounds	Final	BL	62.92
Alternated backgrounds	Final	BL	41.43
Alternated backgrounds	Final	BL	49.4
Alternated backgrounds	Final	BL	54.34
Alternated backgrounds	Final	BL	85.74
Alternated backgrounds	Final	BL	93.79
Alternated backgrounds	Final	BL	64.83
Constant black background	Final	BL	68.68
Alternated backgrounds	Final	BL	87.95
Alternated backgrounds	Final	BL	42.31
Alternated backgrounds	Final	BL	74.6
Constant black background	Final	BL	56.35
Constant black background	Final	BL	89.49
Alternated backgrounds	Final	BL	95.72
Constant black background	Final	BL	77.34
Constant black background	Final	BL	27.62
Constant black background	Final	BL	63.63
Constant black background	Final	BL	65.37
Constant black background	Final	BL	35.21
Constant black background	Final	BL	97.88
Alternated backgrounds	Final	BL	36.88
Alternated backgrounds	Final	BL	86.05
Constant black background	Final	BL	73.98
Constant black background	Final	BL	64.99
Alternated backgrounds	Final	WH	60.37
Alternated backgrounds	Final	WH	30.29
Alternated backgrounds	Final	WH	35.75
Alternated backgrounds	Final	WH	26.23
Alternated backgrounds	Final	WH	49.2
Alternated backgrounds	Final	WH	37.16
Alternated backgrounds	Final	WH	94.25
Alternated backgrounds	Final	WH	23.55
Alternated backgrounds	Final	WH	40.02
Constant black background	Final	WH	95.73
Alternated backgrounds	Final	WH	50.13
Alternated backgrounds	Final	WH	70.82
Alternated backgrounds	Final	WH	19.5
Constant black background	Final	WH	99.9
Constant black background	Final	WH	60.7
Alternated backgrounds	Final	WH	68.43
Constant black background	Final	WH	93.13
Constant black background	Final	WH	45.1
Constant black background	Final	WH	97.12
Constant black background	Final	WH	68.58
Constant black background	Final	WH	30.59
Constant black background	Final	WH	97.48
Alternated backgrounds	Final	WH	12.36
Alternated backgrounds	Final	WH	34.12
Constant black background	Final	WH	85.94
Constant black background	Final	WH	88.83
